# Supplementary material for: Agent swarms: Cooperation and coordination under stringent communications constraint
Source: PLoS One. 2024 Dec 11;19(12):e0311513. doi: 10.1371/journal.pone.0311513 (PMC11633978; doi:10.1371/journal.pone.0311513)
Supplement: S1 File — (ZIP) [file pone.0311513.s002.zip]

Archive with 7 entries (7 files):
- Supporting/fig-06a-Sr0-histo.dat
- Supporting/fig-06b-Sr1-histo.dat
- Supporting/fig-07-Flat-NN200-values.dat
- Supporting/fig-09a-Sr0-histo.dat
- Supporting/fig-09b-Sr2-histo.dat
- Supporting/fig-10-Back-N020T100-values.dat
- Supporting/fig-11-Back-N020T100-utime.dat
