# Supplementary material for: Agent swarms: Cooperation and coordination under stringent communications constraint
Source: PLoS One. 2024 Dec 11;19(12):e0311513. doi: 10.1371/journal.pone.0311513 (PMC11633978; doi:10.1371/journal.pone.0311513)
Supplement: S1 File — (ZIP) [file pone.0311513.s002.zip › Supporting/fig-06a-Sr0-histo.dat]

# Agent swarms: cooperation and coordination under stringent communications constraint.
# Kinsler, Holman, Elliot, Mitchell, & Wilson
# PLOS One & arXiv:2210.01163
# Supplementary Information
#
#
# Fig.6a -- data
# Sr0 random tactic, flat network
#
# Link accuracy histograms \phi^i_j
#
# Column  1:  K value (period length, in ticks)
# Column  2:  scaled loss \bar{\gamma}
# Columns 3+: counts per histogram bin,
#	      ... 50 bins are evenly spaced on the interval [0,1]
#
#
200 0.01 0 0 0 0 0 0 0 0 0 0 0 0 0 0 0 0 0 0 0 0 0 0 0 0 0 0 0 0 0 0 0 0 0 0 0 0 0 0 0 0 0 0 0 0 309 1362 7835 78261 740902 6771711
200 0.02 0 0 0 0 0 0 0 0 0 0 0 0 0 0 0 0 0 0 0 0 0 0 0 0 0 0 0 0 0 0 0 0 0 0 0 0 0 0 0 0 0 74 834 3661 17030 55756 174844 558465 1722557 5067159
200 0.04 0 0 0 0 0 0 0 0 0 0 0 0 0 0 0 0 0 0 0 0 0 0 0 0 0 0 0 0 0 0 0 0 0 123 484 773 1075 1835 4566 8522 15599 32902 63500 118482 208573 367977 631317 1098022 1884081 3162549
200 0.06 0 0 0 0 0 0 0 0 0 0 0 0 0 0 0 0 0 0 0 0 0 0 0 0 0 0 10 148 181 606 841 1161 1842 2715 4611 7548 13605 22467 35005 52604 79348 118924 182508 271986 393130 578685 817214 1144828 1619127 2251286
200 0.08 0 0 0 0 0 0 0 0 0 0 0 0 0 0 0 0 0 0 0 0 0 128 143 135 252 537 1082 1629 2388 3504 5762 8325 11497 15274 19979 27935 42294 59376 82886 116805 157529 212675 280121 375246 489663 646697 831319 1076040 1388334 1742825
200 0.10 0 0 0 0 0 0 0 0 0 0 0 0 0 0 0 0 0 0 65 251 399 548 878 1045 1717 2924 4123 6172 8355 11240 15569 21549 29083 38505 51136 66857 85962 110884 138004 176716 225134 276344 353607 432686 527106 662418 794839 969541 1173155 1413568
200 0.12 0 0 0 0 0 0 0 0 0 0 0 0 0 0 0 79 322 654 1263 1706 2096 3018 3970 5242 7157 10407 12405 16194 20817 26104 34692 42194 54619 66764 83426 103605 125027 151751 186942 223426 270003 318771 390680 454433 536007 648593 742458 864185 1002057 1189313
200 0.14 0 0 0 0 0 0 0 0 0 0 245 377 854 1225 1359 1435 1710 2092 2900 3877 5871 7935 10035 12613 16602 20683 25544 31485 38495 46502 56841 68302 82203 97594 117120 135662 164775 190889 219039 262835 298016 344502 394985 454619 523124 614695 676183 786861 885834 994462
200 0.16 0 0 0 0 0 308 0 0 0 1 258 640 1645 2320 2714 3756 4899 6038 7785 9535 11494 14393 18189 23273 28604 34180 40504 48814 56752 67323 80498 93651 109766 122574 146128 166114 193136 215330 244703 284951 312772 352391 395620 457634 496418 568404 626877 713200 782040 854748
200 0.18 0 0 0 0 0 0 394 582 1420 1824 1901 2354 2949 3957 5289 7381 8645 10947 14058 16913 20687 24201 29738 34264 40008 46201 55958 65070 74987 86746 96569 111676 129378 144693 160830 188622 207826 232981 260302 290222 333520 356925 404897 444113 482760 521815 585508 631311 705164 754794
200 0.20 0 0 0 0 0 164 1177 2564 2822 4103 4545 6209 7682 9406 11217 13666 16098 19246 22511 26151 30530 34977 41170 49056 55040 63264 72205 82758 91415 105226 115805 132002 146101 165071 185262 205418 228764 243712 273290 297322 322488 360906 390175 420764 449446 498385 529936 560750 618992 682589
200 0.24 0 0 0 0 0 3830 6733 7690 9932 11989 14104 16588 22039 25334 29871 34733 38475 43721 49431 54114 61328 68760 73996 82328 90670 98851 103409 114754 126915 136051 149847 158038 171514 191935 200527 215619 240358 245630 270999 287524 315610 317052 362093 360885 393446 428806 445110 483850 497722 538169
200 0.30 0 0 0 0 743 38392 27742 32127 34532 37270 42609 45940 50272 55226 60318 65901 70574 75556 82047 88755 95286 102937 106759 113575 120472 130890 136975 142991 157549 162260 171394 179968 188140 204589 203792 221183 228337 247259 254616 260724 280246 285000 305704 308465 329955 352025 352808 351838 398780 397859
200 0.36 0 0 0 0 8529 146914 82739 79237 77075 76829 77574 80141 84555 89350 91207 96192 98360 104494 108053 112320 118870 124906 130354 135123 138512 146136 153588 160334 158812 171223 177416 181978 185947 197982 190397 215270 204827 217550 231702 230793 243717 241966 256279 252558 265978 280195 272920 285748 299873 315857
200 0.42 0 0 0 0 19921 338666 164823 135411 123111 115882 113581 114805 113017 114397 117439 116823 118595 121458 127764 129642 129745 137267 139287 145277 144821 155818 153702 157108 158952 168821 161575 171157 181391 170172 179254 189062 187099 195932 192091 201400 195790 204897 214287 206616 215446 224585 234204 223657 232934 242698
200 0.48 0 0 0 0 75102 582234 235470 188101 166081 152883 146624 142169 141430 139104 138384 137932 135516 135309 137161 138088 138018 136949 140579 137396 146378 141221 142033 149678 149781 149415 148295 155467 153010 160786 157501 152810 171634 153639 173673 167430 174216 165624 171563 177928 167692 191169 179672 185500 172025 197710
200 0.54 0 0 0 0 174360 898149 308285 227148 194410 173488 165142 154277 146896 146151 142210 138378 136645 138644 133572 137588 134961 131207 132414 132598 132791 132584 139353 129866 136095 133735 130537 135956 142128 137728 131981 148667 130321 147345 140019 131970 150167 141256 145916 150701 140043 144130 148229 152528 139135 160676
