# Supplementary material for: Agent swarms: Cooperation and coordination under stringent communications constraint
Source: PLoS One. 2024 Dec 11;19(12):e0311513. doi: 10.1371/journal.pone.0311513 (PMC11633978; doi:10.1371/journal.pone.0311513)
Supplement: S1 File — (ZIP) [file pone.0311513.s002.zip › Supporting/fig-06b-Sr1-histo.dat]

# Agent swarms: cooperation and coordination under stringent communications constraint.
# Kinsler, Holman, Elliot, Mitchell, & Wilson
# PLOS One & arXiv:2210.01163
# Supplementary Information
#
#
# Fig.6b -- data
# Sr1 timer tactic, flat network
#
# Link accuracy histograms \phi^i_j
#
# Column  1:  K value (period length, in ticks)
# Column  2:  scaled loss \bar{\gamma}
# Columns 3+: counts per histogram bin,
#	      ... 50 bins are evenly spaced on the interval [0,1]
#
#
200 0.01 0 0 0 0 0 0 0 0 0 0 0 0 0 0 0 0 0 0 0 0 0 0 0 0 0 0 0 0 0 0 0 0 0 0 0 0 0 0 0 0 0 0 0 0 0 0 0 0 630 7599750
200 0.02 0 0 0 0 0 0 0 0 0 0 0 0 0 0 0 0 0 0 0 0 0 0 0 0 0 0 0 0 0 0 0 0 0 0 0 0 0 0 0 0 0 0 0 0 0 0 0 304 62927 7537149
200 0.04 0 0 0 0 0 0 0 0 0 0 0 0 0 0 0 0 0 0 0 0 0 0 0 0 0 0 0 0 0 0 0 0 0 0 0 0 0 0 0 0 0 0 0 0 420 2976 43328 83257 3338950 4131449
200 0.06 0 0 0 0 0 0 0 0 0 0 0 0 0 0 0 0 0 0 0 0 0 0 0 0 0 0 0 0 0 0 0 0 0 0 0 0 0 0 0 0 0 0 1639 3393 14625 86722 83477 1858311 2812875 2739338
200 0.08 0 0 0 0 0 0 0 0 0 0 0 0 0 0 0 0 0 0 0 0 0 0 0 0 0 0 0 0 0 0 0 0 0 0 0 159 160 324 518 511 4185 5669 5412 64715 86260 84786 1093754 2132715 2096875 2024337
200 0.10 0 0 0 0 0 0 0 0 0 0 0 0 0 0 0 0 0 0 0 0 0 0 0 0 0 0 0 0 0 0 0 0 185 210 208 642 630 620 4542 5742 5643 25721 95583 92048 88662 634359 1715293 1678997 1643396 1607899
200 0.12 0 0 0 0 0 0 0 0 0 0 0 0 0 0 0 0 0 0 0 0 0 0 0 0 0 0 20 50 0 73 132 124 422 1044 1026 990 6745 8619 8450 8112 66642 89659 89632 85566 253710 1487433 1417198 1381824 1346301 1346608
200 0.14 0 0 0 0 0 0 0 0 0 0 0 0 0 0 0 0 0 0 0 0 0 0 0 0 0 0 0 48 61 58 621 1296 1248 1200 5735 8768 8735 8354 14850 99342 94573 92404 90143 90613 1163041 1261204 1190768 1190896 1155586 1120836
200 0.16 0 0 0 0 0 0 0 0 0 0 0 0 0 0 0 0 0 0 0 0 0 0 195 204 192 455 464 448 1345 2550 2450 2352 5758 13224 13276 12710 12369 50297 99398 99305 93965 91215 88518 823725 1071383 1071270 1036757 1036688 1002211 967656
200 0.18 0 0 0 0 0 0 0 0 0 0 0 0 0 0 0 0 0 0 0 1 136 134 128 757 798 730 1502 3803 3619 3542 3356 15205 15971 15171 14402 14418 79594 102239 99280 96223 96187 90019 527871 989361 955356 921212 921213 887325 887468 853359
200 0.20 0 0 0 0 0 0 0 0 0 0 0 0 0 0 0 10 87 80 212 276 260 828 1140 1100 1049 4002 3912 3870 3612 9934 17191 16758 15898 15445 16023 105204 108165 101362 101373 98058 94689 278909 909385 875582 842067 842048 808337 774464 774503 774547
200 0.24 0 0 0 0 0 0 0 0 0 0 0 65 112 385 440 793 1080 1005 2038 2508 2376 2308 7688 7700 7357 7052 11654 26826 26175 24670 23952 22585 47781 117691 109791 105870 105777 97869 97928 94056 557207 719956 752578 687286 687349 687316 654632 654671 621914 621939
200 0.30 0 0 0 0 0 7437 3084 2709 2710 2516 2931 3029 3496 3476 3457 6080 5510 5127 10268 13109 12251 11594 10810 32598 34064 33013 31000 28986 29044 71192 120558 115933 111260 111343 102067 102098 97480 98210 495980 596899 596884 565621 565673 534264 534189 534236 502788 471350 502811 471245
200 0.36 0 0 0 0 0 20976 10573 10570 10396 9402 13296 11427 15927 16438 14402 19806 24340 22873 20943 19578 47812 49678 46716 43733 40792 39339 62861 137282 126341 126585 121125 115702 110247 110205 99124 105199 382529 500538 500530 471064 471063 441644 441636 412168 412153 412226 382765 382757 382807 382812
200 0.42 0 0 0 0 2051 60392 35045 31392 30081 28568 30409 30674 26179 38191 39720 34895 31796 45769 68983 63145 57409 55562 51707 49836 113860 140860 129097 123171 117293 117247 105472 105435 105490 93890 269469 442539 414827 414774 387221 387306 359656 359655 359754 332115 332161 332160 332118 304375 304329 304302
200 0.48 0 0 0 0 7636 125090 59971 51498 43071 52944 44441 51283 60447 52901 47586 62391 82023 75215 70621 66003 61401 56813 136250 140031 140121 127417 121036 121070 114680 108286 101778 101726 154483 390998 364871 338835 364876 312761 338868 312816 312882 286827 286811 286781 260736 286877 260803 260820 234759 260846
200 0.54 0 0 0 0 38477 307602 117151 87434 87462 66987 90823 81188 69668 71820 107000 95986 87629 82048 73890 71161 138996 145168 138614 131987 125417 118846 118929 105749 105733 99145 92556 278411 329057 305473 281981 305494 258525 281998 258478 234976 258456 234974 234947 234898 211435 211470 211486 211474 187964 211417
