# Supplementary material for: Agent swarms: Cooperation and coordination under stringent communications constraint
Source: PLoS One. 2024 Dec 11;19(12):e0311513. doi: 10.1371/journal.pone.0311513 (PMC11633978; doi:10.1371/journal.pone.0311513)
Supplement: S1 File — (ZIP) [file pone.0311513.s002.zip › Supporting/fig-07-Flat-NN200-values.dat]

# Agent swarms: cooperation and coordination under stringent communications constraint.
# Kinsler, Holman, Elliot, Mitchell, & Wilson
# PLOS One & arXiv:2210.01163
# Supplementary Information
#
#
# Fig. 7 Comparison of outcomes (flat network) -- data
#
# Column 1:
#	Sr0  -- random tactic (ii)
#	Sr1  -- timer tactic (iii)
#	Sr2  -- filtered (iv)
#	Sr2a --	filtered+ (v)
#	Sr2b -- filtered++ (v)
#	SrC  -- sequence (i)
#
# Column 2: time (scaled)
# Column 3: performance \hat(Phi)
# Column 4: thresholded performance \hat(Phi)_T
# Column 5: risk (unscaled)
# Column 6: x links
#
S0 0.01 0.99103 0.99101 38202 0
S0 0.02 0.98213 0.98213 37942 0
S0 0.04 0.96407 0.96417 37886 0
S0 0.06 0.94626 0.94759 37519 0
S0 0.08 0.92911 0.93437 37887 0
S0 0.10 0.91118 0.92367 38112 0
S0 0.12 0.89285 0.91534 37909 0
S0 0.14 0.87372 0.90891 38248 0
S0 0.16 0.85507 0.90371 37938 0
S0 0.18 0.83779 0.89947 38111 0
S0 0.20 0.81802 0.89603 37924 0
S0 0.24 0.77554 0.89101 37877 0
S0 0.30 0.71740 0.88609 38039 0
S0 0.36 0.65470 0.88162 38021 0
S0 0.42 0.59261 0.87501 37855 5
S0 0.48 0.53272 0.85735 37878 20
S0 0.54 0.47892 0.82526 38088 140
S1 0.01 0.99548 0.99536 37616 0
S1 0.02 0.99079 0.99075 37604 0
S1 0.04 0.98145 0.98143 37611 0
S1 0.06 0.97186 0.97186 37618 0
S1 0.08 0.96198 0.96199 37613 0
S1 0.10 0.95187 0.95193 37613 0
S1 0.12 0.94174 0.94217 37606 0
S1 0.14 0.93132 0.93226 37621 0
S1 0.16 0.92007 0.92240 37606 0
S1 0.18 0.90884 0.91520 37613 0
S1 0.20 0.89755 0.90815 37614 0
S1 0.24 0.87300 0.89481 37628 0
S1 0.30 0.83454 0.87568 37607 0
S1 0.36 0.78756 0.86878 37605 0
S1 0.42 0.73780 0.86904 37607 1
S1 0.48 0.69111 0.86857 37806 0
S1 0.54 0.62794 0.86538 37816 2
S2 0.01 0.69468 0.99541 24669 0
S2 0.02 0.68882 0.99085 24883 0
S2 0.04 0.67106 0.98162 24480 0
S2 0.06 0.65892 0.97203 24172 0
S2 0.08 0.61311 0.96246 22447 0
S2 0.10 0.62856 0.95198 23367 0
S2 0.12 0.56350 0.94207 20703 0
S2 0.14 0.53399 0.93248 19540 0
S2 0.16 0.46167 0.92266 16505 0
S2 0.18 0.44086 0.91520 15659 0
S2 0.20 0.33443 0.89588 10902 66
S2 0.24 0.29483 0.85091 9296 138
S2 0.30 0.19466 0.53026 4683 336
S2 0.36 0.13186 0.17103 1629 380
S2 0.42 0.11945 0.09216 1059 377
S2 0.48 0.10668 0.02688 375 380
S2 0.54 0.10356 0.01396 205 380
SC 0.01 0.99549 0.99548 38000 0
SC 0.02 0.99095 0.99095 38000 0
SC 0.04 0.98170 0.98170 38000 0
SC 0.06 0.97223 0.97223 38000 0
SC 0.08 0.96245 0.96245 38000 0
SC 0.10 0.95249 0.95253 38000 0
SC 0.12 0.94212 0.94259 38000 0
SC 0.14 0.93205 0.93312 38000 0
SC 0.16 0.92090 0.92343 38000 0
SC 0.18 0.91002 0.91556 38000 0
SC 0.20 0.89908 0.90802 38000 0
SC 0.24 0.87455 0.89402 38000 0
SC 0.30 0.83778 0.87627 38000 67
SC 0.36 0.79156 0.85487 38000 89
SC 0.42 0.74495 0.74086 38000 104
SC 0.48 0.68432 0.65553 38000 290
SC 0.54 0.62866 0.58786 38000 234
SN 0.01 0.99550 0.99537 37751 0
SN 0.02 0.99083 0.99082 37734 0
SN 0.04 0.98160 0.98157 37735 0
SN 0.06 0.97200 0.97200 37757 0
SN 0.08 0.96195 0.96216 37700 0
SN 0.10 0.95112 0.95191 37650 0
SN 0.12 0.93928 0.94218 37550 0
SN 0.14 0.92932 0.93221 37567 0
SN 0.16 0.90877 0.92265 37080 0
SN 0.18 0.89612 0.91509 37001 0
SN 0.20 0.87832 0.90840 36672 0
SN 0.24 0.82634 0.89493 35439 0
SN 0.30 0.74116 0.87596 33324 0
SN 0.36 0.60411 0.86873 29184 0
SN 0.42 0.51000 0.86308 26484 41
SN 0.48 0.40974 0.81096 23358 153
SN 0.54 0.35245 0.71184 21499 199
