# Supplementary material for: Agent swarms: Cooperation and coordination under stringent communications constraint
Source: PLoS One. 2024 Dec 11;19(12):e0311513. doi: 10.1371/journal.pone.0311513 (PMC11633978; doi:10.1371/journal.pone.0311513)
Supplement: S1 File — (ZIP) [file pone.0311513.s002.zip › Supporting/fig-09a-Sr0-histo.dat]

# Agent swarms: cooperation and coordination under stringent communications constraint.
# Kinsler, Holman, Elliot, Mitchell, & Wilson
# PLOS One & arXiv:2210.01163
# Supplementary Information
#
#
# Fig.9a -- data
# Sr0 random tactic, background network
#
# Link accuracy histograms \phi^i_j
#
# Column  1:  K value (period length, in ticks)
# Column  2:  scaled loss \bar{\gamma}
# Columns 3+: counts per histogram bin,
#	      ... bins are evenly spaced on the interval [0,1]
#
#
20 0.025 5440272 0 0 0 0 0 0 0 0 0 0 0 0 0 0 0 0 0 0 0 0 0 0 0 0 0 0 0 0 0 0 0 0 0 0 0 0 0 97 160 595 1480 3576 8805 21313 50142 109945 241754 542716 1179525
20 0.050 5440272 0 0 0 0 0 0 0 0 0 0 0 0 0 0 0 0 0 0 0 0 0 0 0 0 0 0 0 1 68 97 206 486 797 1147 2023 2917 4911 7881 12595 20444 30867 45596 67779 100337 149370 222979 323326 470517 695764
20 0.075 5440272 0 0 0 0 0 0 0 0 0 0 0 0 0 0 0 0 0 0 0 0 0 55 67 129 259 443 793 1032 1557 2355 3191 4685 6560 8984 12109 16712 22572 28668 38405 49812 64517 82182 110044 141839 179143 232736 294236 381424 475599
20 0.100 5440272 0 0 0 0 0 0 0 0 63 95 87 80 75 69 64 61 57 75 198 385 692 967 1209 1681 2293 2884 3930 5380 7036 8530 11381 14074 17577 21834 26526 32239 40102 48680 57988 71442 85895 106934 126666 147490 179405 219822 254523 291915 369704
20 0.125 5440272 0 0 0 0 34 124 106 125 168 152 140 128 171 190 295 490 813 1104 1530 1990 2550 3130 4023 5363 6634 8310 9720 11781 14180 17176 20228 24708 29419 33594 40274 46483 52802 63032 72279 85733 96266 113420 125854 146750 171807 189752 220312 240718 296250
20 0.150 5440272 0 0 0 119 122 194 178 239 286 315 327 449 770 997 1326 1897 2443 3025 4141 4700 6103 7431 8401 9911 12064 13604 15935 18344 22143 25813 29417 33064 38821 45392 47347 58109 64537 70783 81465 87832 100141 114291 121788 138533 157930 166861 188722 213296 240502
20 0.175 5474302 792 464 645 605 641 868 875 960 1138 1118 1289 1642 2263 2852 3490 4616 5448 6632 7654 8872 9877 12019 13347 15438 18352 19652 23338 26352 30355 31612 36396 41694 45131 51290 55108 58665 71010 75491 79049 88442 98870 102302 114163 127472 142376 145854 161945 179177 198437
20 0.200 5512024 1919 2035 2098 2130 2219 2160 2138 2145 2283 2595 3142 3760 4733 5794 6693 7839 8964 9948 10956 13063 14367 16303 18998 20185 23453 24486 29559 30507 34600 36662 41381 46780 49405 51804 57867 64568 66683 73678 81421 82943 91202 100669 110817 111988 122504 134763 134014 145317 174818
20 0.225 5754476 4673 4082 3936 4329 4180 4236 4207 4596 4979 5673 6164 7318 8255 8997 10227 11005 11658 13274 15139 16863 18431 19034 21560 23337 26182 27781 29222 30404 33663 37341 38702 43185 44273 48959 49792 59351 60197 60003 65297 71136 77915 76828 92059 91234 88889 107000 104141 124670 121527
20 0.250 6122954 10391 8408 8103 7332 7138 7210 7095 7553 7818 8440 9097 9743 10170 11327 11841 12491 13634 14157 15956 17166 17310 19498 20559 21512 23703 24530 26809 27283 27677 30358 33167 33421 36527 39879 39749 42927 46091 45285 48912 53167 57480 55651 59832 64102 68803 73878 70065 74457 89724
20 0.275 6593804 12761 8954 8194 7472 7200 6916 6697 7013 7173 7758 8252 8544 8975 9382 9810 10636 11363 11990 12022 13477 14264 14933 16388 15685 18138 17068 19944 18628 21789 21860 21625 23397 25211 27005 26123 27801 29788 28730 30840 33050 35300 37839 35881 38098 40528 43070 45580 42180 51244
20 0.300 6879816 14286 10155 8346 7436 6600 6477 6843 6788 7077 7424 7674 7680 8313 8489 8916 8913 9229 9565 10072 10502 11419 11632 11771 11763 13648 12753 13841 14903 14734 15718 16951 16481 17446 18454 17615 18598 19840 21116 20000 21024 22074 23418 24725 22758 27572 25370 26569 27991 29595
20 0.325 7256387 11417 7296 5787 5087 4541 4347 4137 4181 4188 4434 4206 4525 4576 4477 4552 4657 4474 4940 4979 5065 5033 5389 5386 5354 5905 6397 6300 6765 6495 6936 7400 7864 7474 7888 7364 8876 8417 9002 9504 8702 10476 9673 10180 10783 11377 10165 12370 11052 13600
20 0.350 7381659 9800 6527 4895 4115 3579 3264 3216 3111 2891 2843 2911 2976 2927 2959 2837 2893 3175 2992 3265 3248 3247 3418 3405 3411 4042 3603 4236 4009 4295 4114 4333 4590 4372 5163 4873 4490 5465 5795 5311 5506 5770 5173 6303 5696 6960 6244 6527 6785 7161
20 0.400 7494348 5041 3144 2421 2061 1875 1993 1863 1844 1782 1757 1721 1711 1651 1693 1650 1739 1757 1848 1639 1875 1746 1868 1936 1838 1897 1784 2131 1800 2117 2000 2121 2210 2013 2116 2212 2343 2479 2190 2622 2313 2421 2516 2623 2258 2784 2415 2476 2540 3198
20 0.450 7576845 2752 1607 1152 1007 869 782 667 598 575 510 486 491 495 455 452 470 420 432 456 412 375 374 333 333 335 342 309 278 343 300 307 304 301 258 259 309 277 233 280 235 284 253 262 267 269 270 216 266 275
20 0.500 7588959 2108 1221 806 630 504 434 371 312 257 228 204 195 180 168 156 155 143 139 130 124 100 108 108 96 96 84 96 84 79 105 90 90 94 100 106 93 114 100 101 102 112 93 123 100 125 100 105 110 142
20 0.550 7596338 806 444 312 246 198 168 144 132 114 102 96 90 90 91 77 77 68 60 54 54 46 40 40 35 40 30 35 30 35 30 22 22 15 18 15 15 15 12 15 12 15 12 12 12 12 10 8 8 8
20 0.600 7598950 232 136 96 74 60 52 44 40 34 32 30 26 24 24 30 30 27 27 27 24 24 21 21 21 21 18 18 18 15 18 15 15 15 15 15 12 11 8 8 8 8 8 6 4 4 3 4 3 4
