# Supplementary material for: Agent swarms: Cooperation and coordination under stringent communications constraint
Source: PLoS One. 2024 Dec 11;19(12):e0311513. doi: 10.1371/journal.pone.0311513 (PMC11633978; doi:10.1371/journal.pone.0311513)
Supplement: S1 File — (ZIP) [file pone.0311513.s002.zip › Supporting/fig-09b-Sr2-histo.dat]

# Agent swarms: cooperation and coordination under stringent communications constraint.
# Kinsler, Holman, Elliot, Mitchell, & Wilson
# PLOS One & arXiv:2210.01163
# Supplementary Information
#
#
# Fig.9b -- data
# Sr2 filtered tactic, background network
#
# Link accuracy histograms \phi^i_j
#
# Column  1:  K value (period length, in ticks)
# Column  2:  scaled loss \bar{\gamma}
# Columns 3+: counts per histogram bin,
#	      ... 50 bins are evenly spaced on the interval [0,1]
#
#
20 0.025 5440272 0 0 0 0 0 0 0 0 0 0 0 0 0 0 0 0 0 0 0 0 0 0 0 0 0 0 0 0 0 0 0 0 0 0 0 0 0 0 0 0 0 0 0 0 0 495 11214 439833 1708566
20 0.050 5440272 0 0 0 0 0 0 0 0 238 380 348 322 296 276 258 242 228 216 206 196 186 178 170 162 158 150 146 140 136 130 128 124 118 116 114 108 108 104 100 100 96 117 1150 1129 19655 23822 406869 850674 850714
20 0.075 5473048 2051 2144 1536 1188 972 824 712 628 564 508 464 424 396 296 248 162 152 144 138 130 124 118 114 108 106 100 105 141 135 132 126 137 160 156 148 148 144 136 296 1188 1152 1116 24679 23888 23098 370079 562002 561958 541857
20 0.100 5877639 15246 8910 6336 4906 4004 3388 2948 2714 2418 2280 2088 1920 1800 1656 1523 1403 1311 1192 1122 1078 1034 968 946 880 880 814 814 770 748 704 704 682 660 638 616 652 2160 2080 2025 4293 20088 20112 19308 18463 265139 337612 322083 306686 321939
20 0.125 5983310 8066 5200 3870 3182 2628 2232 1908 1710 1512 1368 1260 1152 1062 990 936 864 828 774 738 702 684 630 612 594 558 558 522 504 486 468 450 450 432 1696 2139 2055 1974 4563 19136 19133 18145 18137 17176 233765 260817 246229 246255 231705 246215
20 0.150 6335620 15391 8128 5760 4440 3660 3090 2670 2340 2130 1890 1740 1590 1500 1380 1290 1206 1178 1116 1085 992 961 930 875 864 864 800 768 736 736 704 1097 2340 2340 2342 2124 2986 15523 14676 14699 13819 13787 13761 162692 162608 162573 151701 151641 151645 151592
20 0.175 6742798 14256 8352 5904 4608 3744 3168 2735 2380 2100 1890 1722 1564 1437 1400 1260 1240 1188 1116 1044 1008 936 936 864 828 828 756 756 720 1677 2224 2226 2232 2110 2125 9551 9972 10626 9960 9287 9265 15646 91426 91379 91322 91262 84189 84175 84119 84069
20 0.200 7026512 15338 8550 5835 4440 3640 3080 2680 2360 2120 1880 1760 1600 1452 1365 1248 1170 1131 1053 975 975 875 836 836 760 760 684 1333 1445 1459 1376 1376 1376 4620 6393 6395 6370 5915 5923 5928 9505 53824 53787 53771 49235 49174 49101 44604 44579 48976
20 0.225 7170146 11062 5985 4057 3001 2430 2070 1770 1560 1410 1290 1140 1080 990 900 870 810 750 720 690 660 611 551 551 522 1266 1563 1472 1380 1383 1395 2295 5917 5486 5481 5024 5427 5004 4574 7456 36339 36300 32992 36281 32972 29681 32956 29631 32909 29570
20 0.250 7290303 11032 6244 4370 3382 2774 2356 2014 1824 1596 1444 1330 1216 1097 1036 962 888 851 777 761 720 648 648 1035 1328 1328 1245 1254 1176 1092 3452 4154 3828 3820 3804 3472 3460 3454 5034 22044 22022 22002 19776 19741 19712 19701 19685 17454 17432 19602
20 0.275 7408604 5175 2940 2100 1584 1254 993 816 731 646 595 544 465 432 400 368 352 336 320 288 288 419 832 832 728 780 676 728 1071 2613 2409 2200 2216 2203 2203 2010 2015 3253 12988 12987 12996 12984 12960 11520 11512 11506 11503 11490 10047 11468
20 0.300 7464028 4176 2430 1728 1332 1098 918 810 702 630 576 522 468 450 414 396 360 342 324 306 561 637 600 560 520 560 480 1472 1966 1793 1799 1793 1630 1630 1630 1458 1458 8784 8779 7791 7769 7758 7751 7729 6762 7726 6755 6750 6742 6727
20 0.325 7545800 3924 2205 1496 1110 896 768 656 576 512 480 395 375 345 315 300 285 255 305 400 375 345 336 312 288 288 816 748 748 680 680 680 680 612 612 544 2516 2434 2431 2416 2104 2386 2086 2083 2073 2070 1770 2060 1758 2051
20 0.350 7560998 2691 1413 984 703 520 440 380 340 300 270 250 230 210 200 180 170 225 225 225 210 195 195 180 273 611 490 539 490 490 441 441 441 392 441 1708 1659 1891 1873 1631 1631 1631 1397 1624 1392 1624 1387 1386 1386 1377
20 0.400 7598158 348 202 144 112 90 78 66 60 52 48 44 40 36 36 32 30 28 28 24 26 22 36 43 30 30 25 20 16 18 16 16 16 22 28 28 28 28 24 28 24 24 24 24 20 24 20 20 20 24
20 0.450 7600380 0 0 0 0 0 0 0 0 0 0 0 0 0 0 0 0 0 0 0 0 0 0 0 0 0 0 0 0 0 0 0 0 0 0 0 0 0 0 0 0 0 0 0 0 0 0 0 0 0
20 0.500 7600380 0 0 0 0 0 0 0 0 0 0 0 0 0 0 0 0 0 0 0 0 0 0 0 0 0 0 0 0 0 0 0 0 0 0 0 0 0 0 0 0 0 0 0 0 0 0 0 0 0
20 0.550 7600380 0 0 0 0 0 0 0 0 0 0 0 0 0 0 0 0 0 0 0 0 0 0 0 0 0 0 0 0 0 0 0 0 0 0 0 0 0 0 0 0 0 0 0 0 0 0 0 0 0
20 0.600 7600380 0 0 0 0 0 0 0 0 0 0 0 0 0 0 0 0 0 0 0 0 0 0 0 0 0 0 0 0 0 0 0 0 0 0 0 0 0 0 0 0 0 0 0 0 0 0 0 0 0
