# Supplementary material for: Agent swarms: Cooperation and coordination under stringent communications constraint
Source: PLoS One. 2024 Dec 11;19(12):e0311513. doi: 10.1371/journal.pone.0311513 (PMC11633978; doi:10.1371/journal.pone.0311513)
Supplement: S1 File — (ZIP) [file pone.0311513.s002.zip › Supporting/fig-10-Back-N020T100-values.dat]

# Agent swarms: cooperation and coordination under stringent communications constraint.
# Kinsler, Holman, Elliot, Mitchell, & Wilson
# PLOS One & arXiv:2210.01163
# Supplementary Information
#
#
# Fig. 10 Comparison of outcomes (background network) -- data
#
# Column 1:
#	Sr0  -- random tactic (ii)
#	Sr1  -- timer tactic (iii)
#	Sr2  -- filtered (iv)
#	Sr2a --	filtered+ (v)
#	Sr2b -- filtered++ (v)
#	SrC  -- sequence (i)
#
# Column 2: time (scaled)
# Column 3: performance \hat{\Phi}
# Column 4: 
# Column 5: thresholded performance \hat{\Phi}_T
# Column 6: risk (unscaled)
# Column 7: x links
#
Sr0 0.025 0.27773 0.97489 0.97503 75531 0
Sr0 0.050 0.26993 0.94919 0.95040 75531 0
Sr0 0.075 0.26265 0.92498 0.92856 75531 0
Sr0 0.100 0.25521 0.90583 0.90765 75531 0
Sr0 0.125 0.24777 0.89186 0.88651 75671 19
Sr0 0.150 0.24056 0.88148 0.86372 75529 23
Sr0 0.175 0.22888 0.87361 0.83005 75724 82
Sr0 0.200 0.21706 0.86788 0.78933 75829 59
Sr0 0.225 0.18310 0.86353 0.69915 76004 174
Sr0 0.250 0.13763 0.85980 0.52971 76024 324
Sr0 0.275 0.08884 0.85687 0.34330 75974 330
Sr0 0.300 0.05975 0.85277 0.21886 75915 374
Sr0 0.325 0.02676 0.80779 0.09659 76031 380
Sr0 0.350 0.01606 0.73853 0.05588 76033 380
Sr0 0.400 0.00732 0.56694 0.02307 75992 380
Sr0 0.450 0.00109 0.07272 0.00237 75945 380
Sr0 0.500 0.00043 0.03994 0.00100 75886 380
Sr0 0.550 0.00011 0.00023 0.00010 75877 380
Sr0 0.600 0.00005 0.00085 0.00005 75814 380
Sr1 0.025 0.28121 0.98731 0.98734 75249 0
Sr1 0.050 0.27686 0.97409 0.97415 75249 0
Sr1 0.075 0.27295 0.96020 0.96038 75249 0
Sr1 0.100 0.26891 0.94584 0.94626 75249 0
Sr1 0.125 0.26478 0.93125 0.93230 75258 0
Sr1 0.150 0.26036 0.91682 0.91837 75256 0
Sr1 0.175 0.25589 0.90372 0.90538 75252 0
Sr1 0.200 0.25118 0.89138 0.89181 75251 11
Sr1 0.225 0.24271 0.88091 0.87651 75248 18
Sr1 0.250 0.23487 0.87152 0.85906 75250 56
Sr1 0.275 0.22516 0.86325 0.84171 75256 45
Sr1 0.300 0.21161 0.85616 0.81083 75255 100
Sr1 0.325 0.19269 0.85018 0.75327 75255 217
Sr1 0.350 0.17136 0.84538 0.67188 75250 277
Sr1 0.400 0.08652 0.84040 0.32590 75252 374
Sr1 0.450 0.03463 0.82565 0.12277 75258 377
Sr1 0.500 0.01720 0.76499 0.05619 75253 380
Sr1 0.550 0.00486 0.40905 0.01411 75250 380
Sr1 0.600 0.00144 0.16013 0.00391 75252 380
Sr2 0.025 0.28120 0.98725 0.98728 21388 0
Sr2 0.050 0.27641 0.97394 0.97401 21326 0
Sr2 0.075 0.26725 0.96032 0.96054 20900 0
Sr2 0.100 0.20657 0.94572 0.86774 16243 40
Sr2 0.125 0.19366 0.93165 0.86970 15525 4
Sr2 0.150 0.14566 0.91711 0.76302 11792 115
Sr2 0.175 0.09499 0.90392 0.52801 7778 336
Sr2 0.200 0.06044 0.89288 0.34588 4980 366
Sr2 0.225 0.04480 0.88215 0.25471 3787 372
Sr2 0.250 0.03018 0.87193 0.16104 2563 376
Sr2 0.275 0.01920 0.86408 0.10657 1684 378
Sr2 0.300 0.01307 0.78575 0.06747 1157 380
Sr2 0.325 0.00433 0.57005 0.01922 384 380
Sr2 0.350 0.00322 0.54721 0.01398 291 380
Sr2 0.400 0.00009 0.01201 0.00021 9 380
Sr2 0.450 0.00000 0.00000 0.00000 0 380
Sr2 0.500 0.00000 0.00000 0.00000 0 380
Sr2 0.550 0.00000 0.00000 0.00000 0 380
Sr2 0.600 0.00000 0.00000 0.00000 0 380
Sr2a 0.025 0.28120 0.98723 0.98725 31976 0
Sr2a 0.050 0.27685 0.97404 0.97411 31941 0
Sr2a 0.075 0.27285 0.96015 0.96034 31973 0
Sr2a 0.100 0.26228 0.94602 0.94580 31638 0
Sr2a 0.125 0.24869 0.93087 0.92940 30893 0
Sr2a 0.150 0.22453 0.91680 0.89928 29366 0
Sr2a 0.175 0.15741 0.90333 0.73936 25278 128
Sr2a 0.200 0.09863 0.89083 0.48146 21461 346
Sr2a 0.225 0.08404 0.88171 0.42975 20462 349
Sr2a 0.250 0.05287 0.87284 0.29073 18666 368
Sr2a 0.275 0.03605 0.86417 0.19242 17518 378
Sr2a 0.300 0.02383 0.85489 0.11769 17053 378
Sr2a 0.325 0.01425 0.82907 0.06554 16074 380
Sr2a 0.350 0.01172 0.75795 0.05200 15974 380
Sr2a 0.400 0.00527 0.56403 0.02009 15554 380
Sr2a 0.450 0.00003 0.00000 0.00000 15244 380
Sr2a 0.500 0.00000 0.00000 0.00000 15348 380
Sr2a 0.550 0.00000 0.00000 0.00000 15297 380
Sr2a 0.600 0.00000 0.00000 0.00000 15207 380
Sr2b 0.025 0.28121 0.98727 0.98728 39078 0
Sr2b 0.050 0.27681 0.97390 0.97392 39127 0
Sr2b 0.075 0.27287 0.96003 0.96019 39154 0
Sr2b 0.100 0.26683 0.94603 0.94610 38752 0
Sr2b 0.125 0.25860 0.93090 0.93107 38807 0
Sr2b 0.150 0.25395 0.91640 0.91781 38691 0
Sr2b 0.175 0.22097 0.90319 0.85961 36932 14
Sr2b 0.200 0.17391 0.89079 0.80088 34586 118
Sr2b 0.225 0.15529 0.88036 0.74331 33844 270
Sr2b 0.250 0.11762 0.87219 0.58195 31945 336
Sr2b 0.275 0.05431 0.86359 0.28475 28346 371
Sr2b 0.300 0.04580 0.85785 0.22968 28023 376
Sr2b 0.325 0.01105 0.73326 0.05077 26084 380
Sr2b 0.350 0.01693 0.77649 0.07306 26444 380
Sr2b 0.400 0.00287 0.40194 0.01083 25650 380
Sr2b 0.450 0.00120 0.20632 0.00423 25507 380
Sr2b 0.500 0.00031 0.03659 0.00074 25618 380
Sr2b 0.550 0.00000 0.00000 0.00000 25258 380
Sr2b 0.600 0.00032 0.03895 0.00085 25567 380
SrC 0.025 0.28125 0.98741 0.98743 76000 0
SrC 0.050 0.27694 0.97440 0.97447 76000 0
SrC 0.075 0.27309 0.96075 0.96097 76000 0
SrC 0.100 0.26912 0.94667 0.94727 76000 0
SrC 0.125 0.26503 0.93237 0.93351 76000 0
SrC 0.150 0.26066 0.91792 0.91960 76000 0
SrC 0.175 0.25602 0.90491 0.90609 76000 0
SrC 0.200 0.25129 0.89268 0.89312 76000 44
SrC 0.225 0.24142 0.88288 0.87621 76000 294
SrC 0.250 0.23189 0.87346 0.85541 76000 50
SrC 0.275 0.22655 0.86527 0.83812 76000 296
SrC 0.300 0.21640 0.85856 0.80642 76000 306
SrC 0.325 0.18483 0.85375 0.69639 76000 312
SrC 0.350 0.13383 0.85084 0.50802 76000 182
SrC 0.400 0.08034 0.84334 0.29297 76000 370
SrC 0.450 0.02746 0.80650 0.09431 76000 379
SrC 0.500 0.00976 0.64383 0.03098 76000 380
SrC 0.550 0.00274 0.28511 0.00778 76000 380
SrC 0.600 0.00141 0.13885 0.00349 76000 380
