# Supplementary material for: Agent swarms: Cooperation and coordination under stringent communications constraint
Source: PLoS One. 2024 Dec 11;19(12):e0311513. doi: 10.1371/journal.pone.0311513 (PMC11633978; doi:10.1371/journal.pone.0311513)
Supplement: S1 File — (ZIP) [file pone.0311513.s002.zip › Supporting/fig-11-Back-N020T100-utime.dat]

# Agent swarms: cooperation and coordination under stringent communications constraint.
# Kinsler, Holman, Elliot, Mitchell, & Wilson
# PLOS One & arXiv:2210.01163
# Supplementary Information
#
#
# Fig. 11 Swarm averaged relative link counts -- data
#
## Column 1:
#	Sr0  -- random tactic (ii)
#	Sr1  -- timer tactic (iii)
#	Sr2  -- filtered (iv)
#	Sr2a --	filtered+ (v)
#	Sr2b -- filtered++ (v)
#	SrC  -- sequence (i)
#
# Column 2: time index
# Column 3: accurate link count
# Column 4: efficient link count
#
Sr0 0 108.0000 108 0
Sr0 0 108.0000 108 0
Sr0 1 108.0000 108 0
Sr0 2 108.0000 108 0
Sr0 3 108.0000 108 0
Sr0 4 108.0000 108 0
Sr0 5 108.0000 108 0
Sr0 6 108.0000 108 0
Sr0 7 108.0000 108 0
Sr0 8 108.0000 108 0
Sr0 9 108.0000 108 0
Sr0 10 108.0000 108 0
Sr0 11 108.0000 108 0
Sr0 12 108.0000 108 0
Sr0 13 108.0000 108 0
Sr0 14 108.0000 108 0
Sr0 15 108.0000 108 0
Sr0 16 108.0000 108 0
Sr0 17 108.0000 108 0
Sr0 18 108.0000 108 0
Sr0 19 108.0000 108 0
Sr0 20 108.0000 108 0
Sr0 30 108.0000 108 0
Sr0 40 108.0000 108 0
Sr0 50 108.0000 108 0
Sr0 60 108.0000 108 0
Sr0 70 108.0000 108 0
Sr0 80 108.0000 108 0
Sr0 90 108.0000 108 0
Sr0 100 108.0000 108 0
Sr0 110 108.0000 108 0
Sr0 120 108.0000 108 0
Sr0 130 108.0000 108 0
Sr0 140 108.0000 108 0
Sr0 150 98.0000 108 33
Sr0 160 96.0000 108 71
Sr0 170 94.0000 108 64
Sr0 180 94.0000 108 48
Sr0 190 96.0000 108 76
Sr0 200 94.0000 108 102
Sr0 300 72.0000 108 137
Sr0 400 58.0000 108 83
Sr0 500 78.0000 108 65
Sr0 600 74.0000 108 86
Sr0 700 76.0000 108 71
Sr0 800 76.0000 108 51
Sr0 900 70.0000 108 85
Sr0 1000 64.0000 108 107
Sr0 1100 64.0000 108 194
Sr0 1200 60.0000 108 106
Sr0 1300 62.0000 108 93
Sr0 1400 72.0000 108 128
Sr0 1500 72.0000 108 75
Sr0 1600 68.0000 108 85
Sr0 1700 56.0000 108 183
Sr0 1800 56.0000 108 122
Sr0 1900 78.0000 108 94
Sr0 2000 74.0000 108 92
Sr0 3000 68.0000 108 94
Sr0 4000 72.0000 108 89
Sr0 5000 78.0000 108 63
Sr0 6000 66.0000 108 120
Sr0 7000 60.0000 108 109
Sr0 8000 68.0000 108 64
Sr0 9000 72.0000 108 65
Sr0 10000 64.0000 108 136
Sr0 11000 70.0000 108 30
Sr0 11800 80.0000 108 40
Sr0 12000 74.4478 108 72
Sr0 13000 70.8193 108 66
Sr0 14000 70.9087 108 45
Sr0 15000 69.8219 108 112
Sr0 16000 69.2830 108 76
Sr0 17000 69.8258 108 118
Sr0 18000 69.7278 108 70
Sr0 19000 69.9525 108 39
Sr0 20000 70.0471 108 88
Sr0 30000 69.1483 108 83
Sr0 31800 69.2817 108 59
Sr1 0 108.0000 108 0
Sr1 0 108.0000 108 0
Sr1 1 108.0000 108 0
Sr1 2 108.0000 108 0
Sr1 3 108.0000 108 0
Sr1 4 108.0000 108 0
Sr1 5 108.0000 108 0
Sr1 6 108.0000 108 0
Sr1 7 108.0000 108 0
Sr1 8 108.0000 108 0
Sr1 9 108.0000 108 0
Sr1 10 108.0000 108 0
Sr1 11 108.0000 108 0
Sr1 12 108.0000 108 0
Sr1 13 108.0000 108 0
Sr1 14 108.0000 108 0
Sr1 15 108.0000 108 0
Sr1 16 108.0000 108 0
Sr1 17 108.0000 108 0
Sr1 18 108.0000 108 0
Sr1 19 108.0000 108 0
Sr1 20 108.0000 108 0
Sr1 30 108.0000 108 0
Sr1 40 108.0000 108 0
Sr1 50 108.0000 108 0
Sr1 60 108.0000 108 0
Sr1 70 108.0000 108 0
Sr1 80 108.0000 108 0
Sr1 90 108.0000 108 0
Sr1 100 108.0000 108 0
Sr1 110 108.0000 108 0
Sr1 120 108.0000 108 0
Sr1 130 108.0000 108 0
Sr1 140 108.0000 108 0
Sr1 150 106.0000 108 22
Sr1 160 104.0000 108 12
Sr1 170 104.0000 108 6
Sr1 180 102.0000 108 3
Sr1 190 104.0000 108 4
Sr1 200 104.0000 108 3
Sr1 300 98.0000 108 6
Sr1 400 106.0000 108 4
Sr1 500 100.0000 108 12
Sr1 600 102.0000 108 0
Sr1 700 98.0000 108 4
Sr1 800 102.0000 108 0
Sr1 900 104.0000 108 1
Sr1 1000 106.0000 108 9
Sr1 1100 104.0000 108 7
Sr1 1200 106.0000 108 0
Sr1 1300 104.0000 108 4
Sr1 1400 106.0000 108 2
Sr1 1500 104.0000 108 0
Sr1 1600 108.0000 108 4
Sr1 1700 106.0000 108 1
Sr1 1800 104.0000 108 0
Sr1 1900 104.0000 108 1
Sr1 2000 100.0000 108 0
Sr1 3000 104.0000 108 0
Sr1 4000 100.0000 108 5
Sr1 5000 102.0000 108 2
Sr1 6000 100.0000 108 22
Sr1 7000 104.0000 108 5
Sr1 8000 100.0000 108 22
Sr1 9000 100.0000 108 3
Sr1 10000 104.0000 108 4
Sr1 11000 104.0000 108 0
Sr1 11800 104.0000 108 1
Sr1 12000 106.5075 108 1
Sr1 13000 104.1249 108 29
Sr1 14000 103.9500 108 0
Sr1 15000 103.9525 108 3
Sr1 16000 104.3537 108 14
Sr1 17000 104.1461 108 16
Sr1 18000 103.9313 108 14
Sr1 19000 103.8006 108 6
Sr1 20000 103.6752 108 6
Sr1 30000 103.2320 108 4
Sr1 31800 103.3312 108 11
Sr2 0 108.0000 108 0
Sr2 0 108.0000 108 0
Sr2 1 108.0000 108 0
Sr2 2 108.0000 108 0
Sr2 3 108.0000 108 0
Sr2 4 108.0000 108 0
Sr2 5 108.0000 108 0
Sr2 6 108.0000 108 0
Sr2 7 108.0000 108 0
Sr2 8 108.0000 108 0
Sr2 9 108.0000 108 0
Sr2 10 108.0000 108 0
Sr2 11 108.0000 108 0
Sr2 12 108.0000 108 0
Sr2 13 108.0000 108 0
Sr2 14 108.0000 108 0
Sr2 15 108.0000 108 0
Sr2 16 108.0000 108 0
Sr2 17 108.0000 108 0
Sr2 18 108.0000 108 0
Sr2 19 108.0000 108 0
Sr2 20 108.0000 108 0
Sr2 30 108.0000 108 0
Sr2 40 108.0000 108 0
Sr2 50 108.0000 108 0
Sr2 60 108.0000 108 0
Sr2 70 108.0000 108 0
Sr2 80 108.0000 108 0
Sr2 90 108.0000 108 0
Sr2 100 108.0000 108 0
Sr2 110 108.0000 108 0
Sr2 120 108.0000 108 0
Sr2 130 108.0000 108 0
Sr2 140 108.0000 108 0
Sr2 150 108.0000 108 5
Sr2 160 108.0000 108 3
Sr2 170 108.0000 108 5
Sr2 180 108.0000 108 6
Sr2 190 108.0000 108 0
Sr2 200 108.0000 108 1
Sr2 300 106.0000 108 5
Sr2 400 102.0000 108 12
Sr2 500 104.0000 108 6
Sr2 600 104.0000 108 6
Sr2 700 104.0000 108 3
Sr2 800 100.0000 108 3
Sr2 900 102.0000 108 8
Sr2 1000 102.0000 108 3
Sr2 1100 100.0000 108 3
Sr2 1200 102.0000 108 6
Sr2 1300 102.0000 108 17
Sr2 1400 98.0000 108 19
Sr2 1500 94.0000 108 18
Sr2 1600 98.0000 108 11
Sr2 1700 100.0000 108 6
Sr2 1800 100.0000 108 7
Sr2 1900 96.0000 108 8
Sr2 2000 96.0000 108 5
Sr2 3000 92.0000 108 36
Sr2 4000 82.0000 108 28
Sr2 5000 82.0000 108 38
Sr2 6000 72.0000 108 68
Sr2 7000 66.0000 108 127
Sr2 8000 62.0000 108 188
Sr2 9000 58.0000 108 165
Sr2 10000 56.0000 108 178
Sr2 11000 52.0000 108 161
Sr2 11800 48.0000 108 177
Sr2 12000 47.9403 108 167
Sr2 13000 47.6903 108 256
Sr2 14000 45.1204 108 295
Sr2 15000 42.4892 108 271
Sr2 16000 40.3071 108 280
Sr2 17000 38.7187 108 318
Sr2 18000 37.1201 108 332
Sr2 19000 35.7684 108 332
Sr2 20000 34.7628 108 344
Sr2 30000 25.5079 108 366
Sr2 31800 24.2699 108 366
Sr2a 0 108.0000 108 0
Sr2a 0 108.0000 108 0
Sr2a 1 108.0000 108 0
Sr2a 2 108.0000 108 0
Sr2a 3 108.0000 108 0
Sr2a 4 108.0000 108 0
Sr2a 5 108.0000 108 0
Sr2a 6 108.0000 108 0
Sr2a 7 108.0000 108 0
Sr2a 8 108.0000 108 0
Sr2a 9 108.0000 108 0
Sr2a 10 108.0000 108 0
Sr2a 11 108.0000 108 0
Sr2a 12 108.0000 108 0
Sr2a 13 108.0000 108 0
Sr2a 14 108.0000 108 0
Sr2a 15 108.0000 108 0
Sr2a 16 108.0000 108 0
Sr2a 17 108.0000 108 0
Sr2a 18 108.0000 108 0
Sr2a 19 108.0000 108 0
Sr2a 20 108.0000 108 0
Sr2a 30 108.0000 108 0
Sr2a 40 108.0000 108 0
Sr2a 50 108.0000 108 0
Sr2a 60 108.0000 108 0
Sr2a 70 108.0000 108 0
Sr2a 80 108.0000 108 0
Sr2a 90 108.0000 108 0
Sr2a 100 108.0000 108 0
Sr2a 110 108.0000 108 0
Sr2a 120 108.0000 108 0
Sr2a 130 108.0000 108 0
Sr2a 140 108.0000 108 0
Sr2a 150 108.0000 108 11
Sr2a 160 108.0000 108 13
Sr2a 170 108.0000 108 11
Sr2a 180 106.0000 108 13
Sr2a 190 106.0000 108 11
Sr2a 200 106.0000 108 2
Sr2a 300 102.0000 108 2
Sr2a 400 104.0000 108 2
Sr2a 500 104.0000 108 0
Sr2a 600 108.0000 108 4
Sr2a 700 102.0000 108 1
Sr2a 800 102.0000 108 3
Sr2a 900 102.0000 108 5
Sr2a 1000 100.0000 108 5
Sr2a 1100 98.0000 108 12
Sr2a 1200 100.0000 108 2
Sr2a 1300 96.0000 108 2
Sr2a 1400 92.0000 108 7
Sr2a 1500 92.0000 108 9
Sr2a 1600 94.0000 108 7
Sr2a 1700 94.0000 108 20
Sr2a 1800 92.0000 108 3
Sr2a 1900 94.0000 108 27
Sr2a 2000 96.0000 108 28
Sr2a 3000 94.0000 108 18
Sr2a 4000 86.0000 108 54
Sr2a 5000 88.0000 108 36
Sr2a 6000 88.0000 108 27
Sr2a 7000 80.0000 108 45
Sr2a 8000 72.0000 108 104
Sr2a 9000 72.0000 108 105
Sr2a 10000 62.0000 108 104
Sr2a 11000 62.0000 108 161
Sr2a 11800 64.0000 108 127
Sr2a 12000 64.2189 108 137
Sr2a 13000 61.5337 108 152
Sr2a 14000 60.1854 108 155
Sr2a 15000 60.3030 108 165
Sr2a 16000 59.0288 108 125
Sr2a 17000 57.8231 108 234
Sr2a 18000 56.4280 108 152
Sr2a 19000 54.9304 108 221
Sr2a 20000 53.4530 108 245
Sr2a 30000 41.1214 108 313
Sr2a 31800 39.3935 108 346
Sr2b 0 108.0000 108 0
Sr2b 0 108.0000 108 0
Sr2b 1 108.0000 108 0
Sr2b 2 108.0000 108 0
Sr2b 3 108.0000 108 0
Sr2b 4 108.0000 108 0
Sr2b 5 108.0000 108 0
Sr2b 6 108.0000 108 0
Sr2b 7 108.0000 108 0
Sr2b 8 108.0000 108 0
Sr2b 9 108.0000 108 0
Sr2b 10 108.0000 108 0
Sr2b 11 108.0000 108 0
Sr2b 12 108.0000 108 0
Sr2b 13 108.0000 108 0
Sr2b 14 108.0000 108 0
Sr2b 15 108.0000 108 0
Sr2b 16 108.0000 108 0
Sr2b 17 108.0000 108 0
Sr2b 18 108.0000 108 0
Sr2b 19 108.0000 108 0
Sr2b 20 108.0000 108 0
Sr2b 30 108.0000 108 0
Sr2b 40 108.0000 108 0
Sr2b 50 108.0000 108 0
Sr2b 60 108.0000 108 0
Sr2b 70 108.0000 108 0
Sr2b 80 108.0000 108 0
Sr2b 90 108.0000 108 0
Sr2b 100 108.0000 108 0
Sr2b 110 108.0000 108 0
Sr2b 120 108.0000 108 0
Sr2b 130 108.0000 108 0
Sr2b 140 108.0000 108 0
Sr2b 150 106.0000 108 10
Sr2b 160 106.0000 108 11
Sr2b 170 106.0000 108 1
Sr2b 180 106.0000 108 2
Sr2b 190 106.0000 108 6
Sr2b 200 104.0000 108 6
Sr2b 300 102.0000 108 11
Sr2b 400 104.0000 108 3
Sr2b 500 100.0000 108 3
Sr2b 600 102.0000 108 4
Sr2b 700 102.0000 108 13
Sr2b 800 102.0000 108 2
Sr2b 900 104.0000 108 0
Sr2b 1000 102.0000 108 14
Sr2b 1100 100.0000 108 2
Sr2b 1200 102.0000 108 12
Sr2b 1300 102.0000 108 1
Sr2b 1400 100.0000 108 2
Sr2b 1500 96.0000 108 31
Sr2b 1600 94.0000 108 7
Sr2b 1700 94.0000 108 4
Sr2b 1800 90.0000 108 12
Sr2b 1900 94.0000 108 16
Sr2b 2000 100.0000 108 37
Sr2b 3000 100.0000 108 15
Sr2b 4000 96.0000 108 38
Sr2b 5000 94.0000 108 26
Sr2b 6000 94.0000 108 22
Sr2b 7000 96.0000 108 9
Sr2b 8000 94.0000 108 10
Sr2b 9000 86.0000 108 3
Sr2b 10000 86.0000 108 50
Sr2b 11000 78.0000 108 74
Sr2b 11800 88.0000 108 48
Sr2b 12000 83.6716 108 44
Sr2b 13000 82.7777 108 94
Sr2b 14000 82.4625 108 39
Sr2b 15000 81.7913 108 43
Sr2b 16000 80.5832 108 49
Sr2b 17000 79.6958 108 57
Sr2b 18000 79.4817 108 51
Sr2b 19000 78.8324 108 68
Sr2b 20000 77.8727 108 87
Sr2b 30000 70.9930 108 189
Sr2b 31800 69.9902 108 118
SrC 0 108.0000 108 0
SrC 0 108.0000 108 0
SrC 1 108.0000 108 0
SrC 2 108.0000 108 0
SrC 3 108.0000 108 0
SrC 4 108.0000 108 0
SrC 5 108.0000 108 0
SrC 6 108.0000 108 0
SrC 7 108.0000 108 0
SrC 8 108.0000 108 0
SrC 9 108.0000 108 0
SrC 10 108.0000 108 0
SrC 11 108.0000 108 0
SrC 12 108.0000 108 0
SrC 13 108.0000 108 0
SrC 14 108.0000 108 0
SrC 15 108.0000 108 0
SrC 16 108.0000 108 0
SrC 17 108.0000 108 0
SrC 18 108.0000 108 0
SrC 19 108.0000 108 0
SrC 20 108.0000 108 0
SrC 30 108.0000 108 0
SrC 40 108.0000 108 0
SrC 50 108.0000 108 0
SrC 60 108.0000 108 0
SrC 70 108.0000 108 0
SrC 80 108.0000 108 0
SrC 90 108.0000 108 0
SrC 100 108.0000 108 0
SrC 110 108.0000 108 0
SrC 120 108.0000 108 0
SrC 130 108.0000 108 0
SrC 140 108.0000 108 0
SrC 150 108.0000 108 44
SrC 160 108.0000 108 57
SrC 170 108.0000 108 134
SrC 180 108.0000 108 276
SrC 190 108.0000 108 163
SrC 200 108.0000 108 30
SrC 300 102.0000 108 48
SrC 400 108.0000 108 30
SrC 500 102.0000 108 44
SrC 600 106.0000 108 34
SrC 700 102.0000 108 36
SrC 800 106.0000 108 45
SrC 900 102.0000 108 32
SrC 1000 104.0000 108 51
SrC 1100 100.0000 108 32
SrC 1200 100.0000 108 41
SrC 1300 94.0000 108 44
SrC 1400 96.0000 108 30
SrC 1500 106.0000 108 37
SrC 1600 106.0000 108 43
SrC 1700 108.0000 108 29
SrC 1800 106.0000 108 34
SrC 1900 108.0000 108 28
SrC 2000 100.0000 108 40
SrC 3000 106.0000 108 31
SrC 4000 102.0000 108 48
SrC 5000 108.0000 108 27
SrC 6000 108.0000 108 33
SrC 7000 100.0000 108 36
SrC 8000 100.0000 108 32
SrC 9000 106.0000 108 33
SrC 10000 100.0000 108 51
SrC 11000 102.0000 108 39
SrC 11800 102.0000 108 48
SrC 12000 101.3035 108 34
SrC 13000 103.4921 108 35
SrC 14000 103.4593 108 28
SrC 15000 103.2046 108 48
SrC 16000 103.2983 108 45
SrC 17000 103.4105 108 46
SrC 18000 103.4675 108 38
SrC 19000 103.4895 108 50
SrC 20000 103.5059 108 28
SrC 30000 103.1009 108 41
SrC 31800 102.9661 108 44
